# Supplementary material for: Cuproptosis-related gene signature correlates with the tumor immune features and predicts the prognosis of early-stage lung adenocarcinoma patients
Source: Front Genet. 2022 Sep 14;13:977156. doi: 10.3389/fgene.2022.977156 (PMC9515444; doi:10.3389/fgene.2022.977156)
Supplement: Supplementary file 2 [file Table3.XLSX]

## Sheet: Sheet1
Term	ES	NES	pvalue	FDR	FWER
CELL_CYCLE	0.7307	2.1626	0	0.0159	0.015
DNA_REPLICATION	0.765	1.9849	0.002	0.0181	0.055
PYRIMIDINE_METABOLISM	0.485	1.9219	0.0079	0.0182	0.098
MISMATCH_REPAIR	0.7232	1.9587	0	0.0186	0.068
BASE_EXCISION_REPAIR	0.6436	1.9223	0.002	0.0212	0.098
P53_SIGNALING_PATHWAY	0.615	1.9862	0	0.0233	0.053
NUCLEOTIDE_EXCISION_REPAIR	0.5646	2.0163	0.0041	0.0277	0.045
BLADDER_CANCER	0.5286	1.8595	0.0041	0.0294	0.166
OOCYTE_MEIOSIS	0.498	1.8146	0.0082	0.0401	0.237
HOMOLOGOUS_RECOMBINATION	0.6369	1.7494	0.0182	0.0581	0.367
PANCREATIC_CANCER	0.4002	1.7498	0.0059	0.0638	0.367
ONE_CARBON_POOL_BY_FOLATE	0.5756	1.7205	0.017	0.0698	0.441
NON_SMALL_CELL_LUNG_CANCER	0.4134	1.7064	0.0123	0.0715	0.476
NON_HOMOLOGOUS_END_JOINING	0.595	1.6422	0.0326	0.1143	0.647
PROGESTERONE_MEDIATED_OOCYTE_MATURATION	0.4323	1.6182	0.0058	0.1275	0.696
SPLICEOSOME	0.364	1.5968	0.0863	0.1302	0.734
RNA_DEGRADATION	0.3886	1.6031	0.0701	0.1337	0.724
CHRONIC_MYELOID_LEUKEMIA	0.33	1.5791	0.036	0.1393	0.776
AMINOACYL_TRNA_BIOSYNTHESIS	0.5075	1.5525	0.0744	0.1572	0.831
LYSINE_DEGRADATION	0.4097	1.5262	0.068	0.1792	0.872
PROTEASOME	0.5282	1.5076	0.1227	0.1909	0.907
CITRATE_CYCLE_TCA_CYCLE	0.4405	1.3977	0.1511	0.3444	0.972
UBIQUITIN_MEDIATED_PROTEOLYSIS	0.2614	1.3701	0.1411	0.3804	0.977
RNA_POLYMERASE	0.4088	1.3413	0.2206	0.4202	0.985
DILATED_CARDIOMYOPATHY	-0.5812	-1.6788	0.0039	0.468	0.536
SMALL_CELL_LUNG_CANCER	0.3397	1.308	0.1391	0.4718	0.994
DRUG_METABOLISM_CYTOCHROME_P450	-0.6401	-1.5367	0.0239	0.4922	0.832
VASCULAR_SMOOTH_MUSCLE_CONTRACTION	-0.513	-1.635	0.0177	0.5	0.654
GLIOMA	0.324	1.2827	0.1151	0.5084	0.995
FRUCTOSE_AND_MANNOSE_METABOLISM	0.4175	1.2702	0.1942	0.5172	0.995
VIRAL_MYOCARDITIS	-0.5349	-1.5933	0.0313	0.5402	0.746
VASOPRESSIN_REGULATED_WATER_REABSORPTION	-0.37	-1.5423	0.039	0.5424	0.825
PURINE_METABOLISM	0.2889	1.2245	0.1437	0.5643	0.998
GLYOXYLATE_AND_DICARBOXYLATE_METABOLISM	0.4323	1.2328	0.2306	0.5647	0.998
STEROID_BIOSYNTHESIS	0.5105	1.2397	0.2213	0.5688	0.997
PROXIMAL_TUBULE_BICARBONATE_RECLAMATION	-0.6451	-1.5542	0.0136	0.5839	0.813
O_GLYCAN_BIOSYNTHESIS	0.4985	1.198	0.2211	0.6041	0.999
GLYCOSAMINOGLYCAN_BIOSYNTHESIS_KERATAN_SULFATE	0.4761	1.189	0.2625	0.6061	0.999
ALDOSTERONE_REGULATED_SODIUM_REABSORPTION	-0.5775	-1.6926	0.002	0.6221	0.503
N_GLYCAN_BIOSYNTHESIS	0.2804	1.1283	0.3173	0.6404	1
CIRCADIAN_RHYTHM_MAMMAL	-0.4794	-1.3703	0.1215	0.6467	0.984
FATTY_ACID_METABOLISM	-0.479	-1.4248	0.0975	0.6472	0.964
CYSTEINE_AND_METHIONINE_METABOLISM	0.3693	1.1396	0.2815	0.6492	1
PENTOSE_PHOSPHATE_PATHWAY	0.4021	1.132	0.3301	0.6493	1
ADHERENS_JUNCTION	-0.3318	-1.3944	0.1041	0.6505	0.972
TGF_BETA_SIGNALING_PATHWAY	-0.3998	-1.4064	0.07	0.6587	0.969
OXIDATIVE_PHOSPHORYLATION	0.2731	1.1425	0.2951	0.6604	1
AXON_GUIDANCE	-0.3117	-1.1161	0.2738	0.6606	1
ARRHYTHMOGENIC_RIGHT_VENTRICULAR_CARDIOMYOPATHY_ARVC	-0.4984	-1.4709	0.0271	0.662	0.93
ACUTE_MYELOID_LEUKEMIA	-0.3298	-1.378	0.1139	0.6621	0.98
TERPENOID_BACKBONE_BIOSYNTHESIS	0.4405	1.1472	0.3387	0.667	1
ABC_TRANSPORTERS	-0.4279	-1.2348	0.1434	0.6677	1
RETINOL_METABOLISM	-0.4787	-1.119	0.2827	0.6681	1
LONG_TERM_DEPRESSION	-0.4022	-1.2695	0.1306	0.6682	0.999
ALPHA_LINOLENIC_ACID_METABOLISM	-0.5076	-1.1248	0.2979	0.6687	1
ARACHIDONIC_ACID_METABOLISM	-0.4218	-1.1042	0.2766	0.674	1
CARDIAC_MUSCLE_CONTRACTION	-0.464	-1.4323	0.0694	0.6749	0.957
MTOR_SIGNALING_PATHWAY	-0.2965	-1.2489	0.1837	0.6753	1
FC_EPSILON_RI_SIGNALING_PATHWAY	-0.3742	-1.257	0.1745	0.6782	0.999
FOCAL_ADHESION	-0.3418	-1.2388	0.1914	0.68	1
LYSOSOME	-0.3324	-1.3473	0.208	0.6807	0.989
GLYCOSPHINGOLIPID_BIOSYNTHESIS_GANGLIO_SERIES	-0.4437	-1.1256	0.332	0.6825	1
PROSTATE_CANCER	0.2466	1.1478	0.2447	0.6859	1
VIBRIO_CHOLERAE_INFECTION	-0.3229	-1.219	0.2019	0.6888	1
INSULIN_SIGNALING_PATHWAY	-0.2454	-1.1498	0.2538	0.6895	1
RENIN_ANGIOTENSIN_SYSTEM	-0.5987	-1.2704	0.1417	0.6938	0.999
PATHWAYS_IN_CANCER	-0.2331	-1.0021	0.4277	0.6952	1
WNT_SIGNALING_PATHWAY	-0.3258	-1.2785	0.126	0.6969	0.997
CELL_ADHESION_MOLECULES_CAMS	-0.3668	-1.126	0.2888	0.6976	1
CALCIUM_SIGNALING_PATHWAY	-0.3664	-1.1395	0.2563	0.6978	1
LINOLEIC_ACID_METABOLISM	-0.4632	-1.0047	0.4478	0.7006	1
TIGHT_JUNCTION	-0.2804	-1.0857	0.3057	0.7012	1
ETHER_LIPID_METABOLISM	-0.418	-1.131	0.2879	0.7022	1
BASAL_CELL_CARCINOMA	-0.4414	-1.2861	0.1267	0.7027	0.997
ENDOMETRIAL_CANCER	-0.2473	-1.1516	0.23	0.703	1
PROPANOATE_METABOLISM	-0.318	-1.0076	0.4536	0.7057	1
PENTOSE_AND_GLUCURONATE_INTERCONVERSIONS	-0.4394	-0.9912	0.483	0.7067	1
GAP_JUNCTION	-0.2679	-0.9799	0.466	0.7071	1
INOSITOL_PHOSPHATE_METABOLISM	-0.2386	-0.9548	0.488	0.7071	1
COLORECTAL_CANCER	-0.3165	-1.4395	0.0729	0.7079	0.952
ASTHMA	-0.4351	-0.9833	0.4693	0.7113	1
ALANINE_ASPARTATE_AND_GLUTAMATE_METABOLISM	-0.3624	-1.0682	0.3676	0.7129	1
STEROID_HORMONE_BIOSYNTHESIS	-0.3967	-0.9719	0.5029	0.7133	1
SELENOAMINO_ACID_METABOLISM	-0.3277	-0.9563	0.502	0.7143	1
NITROGEN_METABOLISM	-0.4385	-1.0079	0.4379	0.7167	1
B_CELL_RECEPTOR_SIGNALING_PATHWAY	-0.2998	-0.9651	0.5089	0.7172	1
SULFUR_METABOLISM	-0.3933	-0.9598	0.5059	0.7181	1
TYROSINE_METABOLISM	-0.4927	-1.2914	0.1255	0.7182	0.997
NEUROTROPHIN_SIGNALING_PATHWAY	-0.2756	-1.3238	0.1067	0.7183	0.994
BETA_ALANINE_METABOLISM	-0.3635	-1.0718	0.3707	0.7184	1
OLFACTORY_TRANSDUCTION	0.43	1.0709	0.3389	0.7194	1
MELANOMA	0.3063	1.078	0.298	0.7197	1
GNRH_SIGNALING_PATHWAY	-0.3225	-1.1673	0.2328	0.7205	1
TYPE_II_DIABETES_MELLITUS	-0.3608	-1.1516	0.249	0.722	1
ARGININE_AND_PROLINE_METABOLISM	-0.3675	-1.1577	0.2387	0.7254	1
DORSO_VENTRAL_AXIS_FORMATION	-0.2935	-0.9408	0.5446	0.7256	1
PATHOGENIC_ESCHERICHIA_COLI_INFECTION	0.2717	1.0612	0.4017	0.726	1
RIG_I_LIKE_RECEPTOR_SIGNALING_PATHWAY	0.3118	1.083	0.3333	0.726	1
HISTIDINE_METABOLISM	-0.386	-1.0087	0.439	0.7269	1
ENDOCYTOSIS	-0.205	-1.0259	0.3985	0.7271	1
MAPK_SIGNALING_PATHWAY	-0.2854	-1.1705	0.2063	0.7327	1
LEUKOCYTE_TRANSENDOTHELIAL_MIGRATION	-0.2892	-1.035	0.3845	0.7336	1
ECM_RECEPTOR_INTERACTION	-0.3273	-0.9317	0.5504	0.7341	1
GLYCOSAMINOGLYCAN_BIOSYNTHESIS_CHONDROITIN_SULFATE	-0.3526	-1.0168	0.435	0.7342	1
METABOLISM_OF_XENOBIOTICS_BY_CYTOCHROME_P450	-0.5447	-1.297	0.1445	0.7343	0.997
VALINE_LEUCINE_AND_ISOLEUCINE_DEGRADATION	-0.3023	-1.0101	0.4464	0.7369	1
ASCORBATE_AND_ALDARATE_METABOLISM	-0.4964	-1.0395	0.4244	0.7371	1
PRION_DISEASES	-0.3793	-1.0261	0.4205	0.7402	1
GLUTATHIONE_METABOLISM	-0.2947	-0.9204	0.5714	0.7462	1
PRIMARY_BILE_ACID_BIOSYNTHESIS	-0.4402	-1.04	0.3849	0.7503	1
TAURINE_AND_HYPOTAURINE_METABOLISM	-0.6598	-1.3034	0.1326	0.7506	0.997
CYTOSOLIC_DNA_SENSING_PATHWAY	0.3482	1.0438	0.4019	0.7506	1
MELANOGENESIS	-0.3452	-1.1708	0.2213	0.754	1
PHOSPHATIDYLINOSITOL_SIGNALING_SYSTEM	-0.271	-1.0413	0.3992	0.7624	1
PARKINSONS_DISEASE	0.236	1.0217	0.4149	0.7695	1
SYSTEMIC_LUPUS_ERYTHEMATOSUS	-0.3476	-0.8833	0.6055	0.7715	1
COMPLEMENT_AND_COAGULATION_CASCADES	-0.4288	-1.1712	0.2016	0.7764	1
PPAR_SIGNALING_PATHWAY	-0.2974	-0.8849	0.6865	0.7779	1
GLYCOSAMINOGLYCAN_DEGRADATION	0.3615	1.0232	0.4314	0.7833	1
RENAL_CELL_CARCINOMA	-0.2071	-0.8972	0.5873	0.7834	1
PHENYLALANINE_METABOLISM	-0.3628	-0.8708	0.6563	0.7864	1
GLYCEROPHOSPHOLIPID_METABOLISM	-0.248	-0.8855	0.684	0.7868	1
VEGF_SIGNALING_PATHWAY	-0.2404	-0.8875	0.6378	0.793	1
HEDGEHOG_SIGNALING_PATHWAY	-0.4145	-1.1739	0.2317	0.7931	1
ADIPOCYTOKINE_SIGNALING_PATHWAY	-0.2361	-0.8589	0.6738	0.798	1
REGULATION_OF_ACTIN_CYTOSKELETON	-0.2011	-0.8523	0.7275	0.8018	1
HEMATOPOIETIC_CELL_LINEAGE	-0.3287	-0.8386	0.6963	0.8073	1
EPITHELIAL_CELL_SIGNALING_IN_HELICOBACTER_PYLORI_INFECTION	-0.2136	-0.8409	0.694	0.8126	1
BASAL_TRANSCRIPTION_FACTORS	0.2787	0.9942	0.4682	0.8169	1
TRYPTOPHAN_METABOLISM	-0.2819	-0.8134	0.7649	0.843	1
ERBB_SIGNALING_PATHWAY	0.2212	0.966	0.5157	0.8669	1
THYROID_CANCER	-0.2261	-0.7882	0.749	0.8764	1
LONG_TERM_POTENTIATION	-0.2248	-0.7813	0.8145	0.8781	1
VALINE_LEUCINE_AND_ISOLEUCINE_BIOSYNTHESIS	-0.336	-0.759	0.7464	0.9062	1
PEROXISOME	-0.186	-0.7393	0.7939	0.9179	1
LIMONENE_AND_PINENE_DEGRADATION	-0.2964	-0.7426	0.7535	0.9224	1
LEISHMANIA_INFECTION	-0.2437	-0.689	0.8079	0.924	1
INTESTINAL_IMMUNE_NETWORK_FOR_IGA_PRODUCTION	-0.2956	-0.703	0.8389	0.9267	1
MATURITY_ONSET_DIABETES_OF_THE_YOUNG	-0.3143	-0.6908	0.9267	0.9318	1
PANTOTHENATE_AND_COA_BIOSYNTHESIS	-0.2934	-0.7211	0.8589	0.9332	1
GLYCOSPHINGOLIPID_BIOSYNTHESIS_LACTO_AND_NEOLACTO_SERIES	-0.265	-0.7038	0.8945	0.9354	1
PORPHYRIN_AND_CHLOROPHYLL_METABOLISM	-0.2505	-0.7114	0.8472	0.9362	1
CHEMOKINE_SIGNALING_PATHWAY	-0.2157	-0.6651	0.9308	0.9398	1
GLYCOSPHINGOLIPID_BIOSYNTHESIS_GLOBO_SERIES	0.3781	0.9241	0.572	0.955	1
GLYCINE_SERINE_AND_THREONINE_METABOLISM	0.3332	0.906	0.5858	0.9627	1
FC_GAMMA_R_MEDIATED_PHAGOCYTOSIS	-0.1508	-0.5982	0.9419	0.9629	1
GLYCOSYLPHOSPHATIDYLINOSITOL_GPI_ANCHOR_BIOSYNTHESIS	-0.1812	-0.6097	0.9058	0.9654	1
NOTCH_SIGNALING_PATHWAY	-0.1394	-0.5708	0.9354	0.9669	1
NEUROACTIVE_LIGAND_RECEPTOR_INTERACTION	-0.2204	-0.621	1	0.9676	1
HUNTINGTONS_DISEASE	0.1754	0.9066	0.5886	0.9806	1
RIBOSOME	0.177	0.6417	0.8259	0.9811	1
T_CELL_RECEPTOR_SIGNALING_PATHWAY	0.1502	0.4978	0.9718	0.9885	1
GLYCOLYSIS_GLUCONEOGENESIS	0.2007	0.6448	0.9774	0.991	1
PRIMARY_IMMUNODEFICIENCY	0.2392	0.5282	0.919	0.9934	1
ALZHEIMERS_DISEASE	0.1638	0.7615	0.8443	0.9979	1
NICOTINATE_AND_NICOTINAMIDE_METABOLISM	0.2169	0.5985	0.9762	0.9987	1
GALACTOSE_METABOLISM	0.2885	0.8603	0.6599	0.9994	1
GRAFT_VERSUS_HOST_DISEASE	0.3069	0.649	0.8743	0.9997	1
HYPERTROPHIC_CARDIOMYOPATHY_HCM	-0.5785	-1.7086	0	1	0.459
APOPTOSIS	0.1314	0.5324	0.9979	1	1
PYRUVATE_METABOLISM	0.1701	0.5546	0.9766	1	1
TOLL_LIKE_RECEPTOR_SIGNALING_PATHWAY	0.1987	0.6506	0.9042	1	1
ALLOGRAFT_REJECTION	0.2988	0.6642	0.8583	1	1
RIBOFLAVIN_METABOLISM	0.2499	0.6644	0.91	1	1
AUTOIMMUNE_THYROID_DISEASE	0.2812	0.6754	0.9324	1	1
OTHER_GLYCAN_DEGRADATION	0.2357	0.6769	0.8327	1	1
TASTE_TRANSDUCTION	0.2687	0.6822	0.975	1	1
STARCH_AND_SUCROSE_METABOLISM	0.2612	0.7151	0.9309	1	1
PROTEIN_EXPORT	0.2323	0.719	0.7476	1	1
GLYCOSAMINOGLYCAN_BIOSYNTHESIS_HEPARAN_SULFATE	0.2551	0.7252	0.8692	1	1
CYTOKINE_CYTOKINE_RECEPTOR_INTERACTION	0.256	0.7325	0.9252	1	1
GLYCEROLIPID_METABOLISM	0.2501	0.7644	0.8492	1	1
SNARE_INTERACTIONS_IN_VESICULAR_TRANSPORT	0.1711	0.7656	0.7739	1	1
BUTANOATE_METABOLISM	0.2612	0.779	0.7663	1	1
NATURAL_KILLER_CELL_MEDIATED_CYTOTOXICITY	0.2502	0.7828	0.7197	1	1
JAK_STAT_SIGNALING_PATHWAY	0.238	0.7877	0.8638	1	1
TYPE_I_DIABETES_MELLITUS	0.3288	0.7894	0.7227	1	1
SPHINGOLIPID_METABOLISM	0.2522	0.7971	0.7635	1	1
FOLATE_BIOSYNTHESIS	0.3401	0.8053	0.7337	1	1
BIOSYNTHESIS_OF_UNSATURATED_FATTY_ACIDS	0.2912	0.812	0.7298	1	1
ANTIGEN_PROCESSING_AND_PRESENTATION	0.2925	0.8129	0.7101	1	1
REGULATION_OF_AUTOPHAGY	0.3003	0.8206	0.7316	1	1
AMINO_SUGAR_AND_NUCLEOTIDE_SUGAR_METABOLISM	0.2362	0.8427	0.626	1	1
DRUG_METABOLISM_OTHER_ENZYMES	0.3235	0.8651	0.6348	1	1
AMYOTROPHIC_LATERAL_SCLEROSIS_ALS	0.2617	0.8671	0.666	1	1
NOD_LIKE_RECEPTOR_SIGNALING_PATHWAY	0.2908	0.8783	0.5921	1	1
